# Supplementary material for: Lipoxygenase and Xanthine Oxidase Inhibition and Antioxidant Potential of Fractions Obtained by Multistep Extraction of Artist’s Bracket (Ganoderma applanatum (Pers.) Pat.) and Red-Belted Bracket (Fomitopsis pinicola (Sw.) P. Karst.)
Source: Antioxidants (Basel). 2026 May 25;15(6):663. doi: 10.3390/antiox15060663 (PMC13295654; doi:10.3390/antiox15060663)
Supplement: Supplementary file 1 [file antioxidants-15-00663-s001.zip]

Archive with 4 entries (4 files):
- Figure S1. Radical scavenging activity-kinetics.pdf
- Suppl. S1. Genetic identification of mushrooms.pdf
- Suppl. S2. Identification parameters for UPLC–MS analysis of phenolics and terpenoids.pdf
- Suppl. S3. Relationship between the content of active compounds and bioactivity (correlation coefficient)..pdf
